# Supplementary material for: Deep learning links localized digital pathology phenotypes with transcriptional subtype and patient outcome in glioblastoma
Source: Gigascience. 2024 Aug 26;13:giae057. doi: 10.1093/gigascience/giae057 (PMC11345537; doi:10.1093/gigascience/giae057)
Supplement: giae057_Supplemental_Files [file giae057_supplemental_files.zip]

Archive with 6 entries (6 files):
- Figure S1 supplementary material.png
- Figure S2 supplementary material.png
- Figure S3 supplementary material.png
- Figure S4 supplementary material.png
- Supplementary figure captions supplementary material.docx
- Tables S1 & S2 supplementary material.docx
